# Supplementary material for: Identification of LncPVT1 and CircPVT1 as prognostic biomarkers in human colorectal polyps
Source: Sci Rep. 2023 Aug 12;13:13113. doi: 10.1038/s41598-023-40288-1 (PMC10423217; doi:10.1038/s41598-023-40288-1)
Supplement: Supplementary file 1 — Supplementary Information. [file 41598_2023_40288_MOESM1_ESM.xlsx]

## Sheet: Sheet1
Names	total	elements	GEPIA2	Type of Cancers
miR-24-3p miR-3155a miR-3155b miR-3184-5p miR-423-5p miR-484	2	PLAGL2	***	CRS
miR-24-3p miR-3155a miR-3155b miR-3190-5p miR-484 miR-605-5p	1	DCAF7	**	RS
miR-3155a miR-3155b miR-3184-5p miR-423-5p miR-484		TTLL12	**	CR
miR-3155a miR-3155b miR-4650-5p miR-4711-5p miR-484	1	SLC7A5	***	CRS
miR-3190-5p miR-3926 miR-4733-3p miR-484	1	MCUR1	**	RS
miR-24-3p miR-3184-5p miR-423-5p miR-4650-5p	1	LMNB2	***	CRS
miR-3155a miR-3155b miR-423-5p miR-484	1	CCNF	***	CRS
miR-24-3p miR-3184-5p miR-423-5p miR-484		RRM2	***	CRS
miR-3184-5p miR-3190-5p miR-423-5p miR-484	1	SF3B3	***	CRS
miR-1825 miR-24-3p miR-3184-5p miR-423-5p		E2F3	***	CRS
miR-3190-5p miR-3926 miR-4650-5p miR-484	1	DCTN5	**	RS
miR-24-3p miR-3155a miR-3155b miR-484	13	GCLM	***	CRS
miR-24-3p miR-3155a miR-3155b miR-484		ABHD2	***	CRS
miR-24-3p miR-3155a miR-3155b miR-484		C12orf49	**	CR
miR-24-3p miR-3155a miR-3155b miR-484		SNRPD3	***	CRS
miR-3155a miR-3155b miR-484 miR-605-5p	2	LDLR	**	CR
miR-3155a miR-3155b miR-484 miR-605-5p		ST6GALNAC1	**	CR
miR-24-3p miR-4733-3p miR-484	2	BBC3	***	CRS
miR-423-5p miR-4650-5p miR-484	1	PKM	***	CRS
miR-24-3p miR-423-5p miR-484	3	YWHAZ	***	CRS
miR-24-3p miR-423-5p miR-484		PA2G4	***	CRS
miR-3184-5p miR-423-5p miR-484		MCM5	***	CRS
miR-3184-5p miR-423-5p miR-484		MCM7	**	CR
miR-3184-5p miR-423-5p miR-484		TMBIM6	***	CRS
miR-3184-5p miR-423-5p miR-484		YWHAE	***	CRS
miR-3184-5p miR-423-5p miR-484		SYNGR2	***	CRS
miR-24-3p miR-3184-5p miR-423-5p	10	OLR1	***	CRS
miR-24-3p miR-3184-5p miR-423-5p		RPL7L1	**	RS
miR-24-3p miR-3184-5p miR-423-5p		SLC5A6	**	CR
miR-4650-5p miR-4711-5p miR-484	1	BCL2L1	**	CR
miR-24-3p miR-4650-5p miR-605-5p	1	TP53	***	CRS
miR-3190-5p miR-3926 miR-4650-5p	3	MSMO1	**	CR
miR-3190-5p miR-3926 miR-4650-5p		AHCY	***	CRS
miR-3155a miR-3155b miR-484		RACGAP1	***	CRS
miR-3155a miR-3155b miR-484		ATP6V1F	**	CR
miR-3155a miR-3155b miR-484		SLC35F5	*	R
miR-3155a miR-3155b miR-484		MGAT5	***	CRS
miR-3155a miR-3155b miR-484		HSPE1-MOB4	***	CRS
miR-3155a miR-3155b miR-484		TIMM10	**	CR
miR-3155a miR-3155b miR-484		TMEM2	**	CR
miR-3155a miR-3155b miR-484		PMEPA1	***	CRS
miR-24-3p miR-3926 miR-484		TOMM40	***	CRS
miR-24-3p miR-3926 miR-484		PDXK	***	CRS
miR-3190-5p miR-3926 miR-484	8	TIPIN	***	CRS
miR-3190-5p miR-3926 miR-484		TIMELESS	***	CRS
miR-3190-5p miR-3926 miR-484		MYO10	**	CR
miR-3190-5p miR-3926 miR-484		ORC6	***	CRS
miR-24-3p miR-3190-5p miR-3926		SAMD5	***	CRS
miR-24-3p miR-3190-5p miR-3926		PRR11	***	CRS
miR-3190-5p miR-3926 miR-605-5p	3	TIGAR	***	CRS
miR-3190-5p miR-3926 miR-605-5p	TIGAR	C12orf5	***	CRS
miR-3190-5p miR-3195 miR-3926	1	PHLDA2	***	CRS
miR-4650-5p miR-4733-3p	1	PPP1R14B	***	CRS
miR-4733-3p miR-484	3	RPL28	**	CS
miR-24-3p miR-4733-3p		CHEK1	***	CRS
miR-4733-3p miR-605-5p	3	ACTN4	**	RS
miR-4733-3p miR-605-5p		DUSP2	**	CR
miR-1825 miR-4733-3p	2	RFT1	**	CR
miR-1825 miR-4733-3p		VAV3	**	CR
miR-423-5p miR-484		FKBP4	**	CR
miR-423-5p miR-484		GAPDH	***	CRS
miR-423-5p miR-484		MTCH2	***	CRS
miR-423-5p miR-484		RPS9	**	CR
miR-423-5p miR-484		NOLC1	***	CRS
miR-24-3p miR-423-5p		MYC	***	CRS
miR-24-3p miR-423-5p		CDKN2A	***	CRS
miR-3184-5p miR-423-5p		BAK1	**	CS
miR-3184-5p miR-423-5p		CCDC64	**	CR
miR-3184-5p miR-423-5p		GJB1	***	CRS
miR-3184-5p miR-423-5p		RAD18	***	CRS
miR-3184-5p miR-423-5p		ASCL2	***	CRS
miR-3184-5p miR-423-5p		SPATA2	**	RS
miR-3184-5p miR-423-5p	PRR1	NECTIN1	***	CRS
miR-3184-5p miR-423-5p		MEX3A	**	CR
miR-3184-5p miR-423-5p		NCEH1	***	CRS
miR-3184-5p miR-423-5p		MYBL2	***	CRS
miR-3184-5p miR-423-5p	CCDC64	BICDL1	**	CR
miR-3184-5p miR-423-5p		PPIB	**	CR
miR-3184-5p miR-423-5p		CBX8	**	CR
miR-3184-5p miR-423-5p		LASP1	***	CRS
miR-3184-5p miR-423-5p		KIF3B	**	RS
miR-3184-5p miR-423-5p		SLC39A11	**	CR
miR-3184-5p miR-423-5p		HDGF	***	CR
miR-423-5p miR-605-5p	2	ACTG1	***	CR
miR-423-5p miR-605-5p		RUNX1	***	CR
miR-24-3p miR-4650-5p		MALL	***	CRS
miR-24-3p miR-4650-5p		HM13	***	CRS
miR-3190-5p miR-4650-5p		MFSD9	**	CR
miR-24-3p miR-484		BRCA1	***	CRS
miR-24-3p miR-484	JADE3	PHF16	*	R
miR-24-3p miR-484		LSM12	**	CS
miR-24-3p miR-484		YRDC	**	CR
miR-24-3p miR-484		MTHFD1L	***	CRS
miR-24-3p miR-484		TM9SF3	**	CR
miR-24-3p miR-484		HNRNPA1	**	CR
miR-24-3p miR-484		DHCR24	**	CR
miR-24-3p miR-484		JADE3	*	R
miR-24-3p miR-484		CDX2	***	CRS
miR-24-3p miR-484		H2AFX	***	CRS
miR-24-3p miR-484		ADRM1	***	CRS
miR-24-3p miR-484		AUNIP	***	CRS
miR-24-3p miR-484		SORD	***	CRS
miR-24-3p miR-484		PSME3	***	CRS
miR-24-3p miR-484		TOP1	***	CRS
miR-3190-5p miR-484	4	RAB3IP	***	CRS
miR-484 miR-605-5p		SCD	***	CRS
miR-1825 miR-484		RCC2	***	CRS
miR-1825 miR-484		UBE2S	***	CRS
miR-24-3p miR-605-5p		STK4	**	RS
miR-24-3p miR-605-5p		DSN1	***	CRS
miR-24-3p miR-3926		POLR1B	***	CRS
miR-24-3p miR-3926		SLC1A5	***	CRS
miR-24-3p miR-3926		CD3D	***	CRS
miR-1825 miR-24-3p	13	GATA6	**	CR
miR-1825 miR-24-3p		CCNA2	***	CRS
miR-1825 miR-24-3p		SNTB1	**	CR
miR-1825 miR-24-3p		TMEM105	**	CR
miR-3190-5p miR-3926		NUP155	***	CRS
miR-3190-5p miR-3926		CYCS	***	CRS
miR-3190-5p miR-3926		CRNKL1	*	R
miR-3190-5p miR-3926		GSG2	***	CRS
miR-3190-5p miR-3926		TPM3	***	CRS
miR-3190-5p miR-3926		KIAA1324	**	CR
miR-3190-5p miR-3926		C1GALT1C1	***	CRS
miR-3190-5p miR-3926	GSG2	HASPIN	***	CRS
miR-3190-5p miR-3926		KDELR1	***	CRS
miR-3190-5p miR-3926		GSR	*	C
miR-3190-5p miR-3926		EMC10	**	CR
miR-3190-5p miR-3926		IFNLR1	**	CR
miR-3190-5p miR-3926		EBNA1BP2	***	CRS
miR-3190-5p miR-3926		MRPL12	*	C
miR-3190-5p miR-3926		RPL22L1	***	CRS
miR-3190-5p miR-3926		ELOVL7	**	CS
miR-3190-5p miR-3926		CENPA	***	CRS
miR-3190-5p miR-3926		GNL3L	***	CRS
miR-3190-5p miR-3926		FFAR4	**	CR
miR-3190-5p miR-3926		RAD51	***	CRS
miR-3190-5p miR-3926		RTKN	***	CRS
miR-3190-5p miR-3926		PNPO	***	CRS
